# Supplementary material for: Ophthalmological Complications of Aesthetic Medicine Procedures: A Narrative Review
Source: J Clin Med. 2025 Jul 31;14(15):5399. doi: 10.3390/jcm14155399 (PMC12347381; doi:10.3390/jcm14155399)
Supplement: Supplementary file 1 [file jcm-14-05399-s001.zip]

Archive with 1 entries (1 files):
- jcm-3755016-supplementary.pdf
